# Supplementary material for: Tapping into natural history collections to assess latitudinal gradients of parasite diversity
Source: Parasitology. 2023 May 9;150(8):723–33. doi: 10.1017/S0031182023000458 (PMC10410379; doi:10.1017/S0031182023000458)
Supplement: Supplementary file 1 [file S0031182023000458sup.zip]

Archive with 5 entries (5 files):
- S0031182023000458sup001.psd
- S0031182023000458sup002.pdf
- S0031182023000458sup003.csv
- S0031182023000458sup004.csv
- S0031182023000458sup005.csv
