# Supplementary material for: Tapping into natural history collections to assess latitudinal gradients of parasite diversity
Source: Parasitology. 2023 May 9;150(8):723–33. doi: 10.1017/S0031182023000458 (PMC10410379; doi:10.1017/S0031182023000458)
Supplement: Supplementary file 1 [file S0031182023000458sup.zip › S0031182023000458sup003.csv]

ECO_ID_U	ECO_CODE	ECO_NAME	Sampled_host_Species	Host_Sorensen_dissmilarity	Parasite_specimens	Observed_richness	Rarefaction_Estmate_90SC	Rarefaction_Estmate_Lo	Rarefaction_Estmate_Up	Asymptotic_richness_estimator	Asymptotic_richness_estimator_s_e	Asymptotic_richness_estimator_Lower	Asymptotic_richness_estimator_Uper	Sample_Coverage	Centroid_Lat	Centroid_Lon	Mean_Annual_Temperature	Annual_Precipitation	Temperatur_seasonality	Precipitation_seasonality	Ecoregion_Area	Host_Species_Richness
17015	NA0410	North Central Tillplain	28	0.408451	320	81	107.292	92.681	121.903	197.676	47.734	134.966	333.254	0.8346	40.941791	-84.866987	9.785624	980.199169	944.890985	22.760645	123321.1795	65
17016	NA0411	Northern Appalachian / Acadian	22	0.387097	174	58	76.522	65.268	87.776	103.114	21.481	76.601	167.418	0.8111	45.912199	-67.925699	4.390592	1029.085809	1176.027008	15.131415	335352.5344	60
17018	NA0413	Ozarks	21	0.565217	227	67	101.934	84.142	119.727	142.715	35.171	98.837	247.064	0.8286	37.163822	-92.365135	13.464821	908.451865	1111.739645	22.942521	138981.3346	71
17019	NA0414	Piedmont	22	0.428571	806	100	66.818	62.41	71.226	179.901	36.834	133.798	288.888	0.9504	35.330756	-81.23456	15.071418	775.992562	1215.657895	13.609884	171367.6121	75
17020	NA0415	Prairie-Forest Border	57	0.290323	754	169	140.344	131.879	148.81	252.502	26.378	214.622	321.834	0.9046	43.883408	-91.625814	7.140403	1153.765781	808.395238	46.34003	158639.5937	68
17075	NA0813	Southern Shortgrass Prairie	24	0.5625	208	52	62.654	52.761	72.547	103.821	28.867	70.707	195.554	0.8705	34.22678	-102.175594	14.729192	831.841392	483.610601	58.99742	278840.9883	140
17077	NA1102	Alaska-Yukon Arctic	31	0.230769	359	64	58.823	52.561	65.084	113.861	25.643	83.293	192.858	0.9166	68.883122	-152.324652	-9.551541	1348.940323	211.449853	65.774093	337095.1599	44
17079	NA1104	Bering Sea And Aleutian Islands	20	0.2	1178	33	12.013	11.011	13.016	41.326	6.9	35.018	67.349	0.9915	57.791267	-169.572553	0.324798	629.966781	924.688073	43.823922	19196.63989	15
17080	NA1105	Beringian Tundra	15	0.487179	124	35	78.28	54.461	102.099	178.335	159.757	59.63	869.15	0.863	63.484163	-162.386662	-2.749779	1082.763901	444.17506	62.350526	191058.6586	39
17029	NA0503	California North Coast	22	0.542857	84	44	66.763	49.201	84.326	82.597	21.522	57.921	151.015	0.7047	39.857776	-123.452523	11.877807	446.773884	1372.387097	85.906684	32867.84158	88
17030	NA0504	Canadian Rocky Mountains	39	0.5	311	91	113.433	96.309	130.558	174.775	37.076	127.569	282.919	0.862	50.405199	-117.114957	2.386093	796.250898	853.301871	27.99494	270594.4933	96
17032	NA0507	East Gulf Coastal Plain	33	0.361111	211	88	132.431	106.523	158.339	161.181	28.577	122.973	241.133	0.7638	31.127949	-86.747065	18.733512	661.670908	1482.454861	22.323899	168069.8038	59
17033	NA0508	Florida Peninsula	30	0.333333	261	94	126.384	108.935	143.833	156.261	23.795	124.194	222.382	0.809	28.16608	-81.627409	22.008159	459.091455	1288.809322	51.267895	71453.92271	49
17034	NA0509	Gulf Of Alaska Mountains And Fjordlands	26	0.272727	237	43	39.764	34.24	45.288	59.34	9.84	48.492	91.611	0.9202	60.163169	-144.888016	-1.369778	707.527611	1300.439592	31.674354	118045.8796	49
17036	NA0511	Mid-Atlantic Coastal Plain	19	0.57377	493	92	77.217	71.655	82.78	126.252	16.414	106.049	175.504	0.9372	35.091595	-78.061798	16.358934	742.894128	1251.367021	22.19388	105415.7433	57
17006	NA0401	Central Appalachian Forest	31	0.3	203	83	139.573	117.187	161.96	199.465	47.65	136.867	334.807	0.7395	39.356882	-78.585727	10.158697	863.519135	1068.108635	13.939809	96647.80358	70
17007	NA0421	Chesapeake Bay Lowlands	27	0.415385	206	95	144.405	119.876	168.934	177.217	31.464	134.836	264.687	0.7435	38.257427	-76.285033	13.714764	836.806759	1096.27044	12.124234	43986.05387	57
17009	NA0404	Great Lakes	56	0.229167	589	177	161.709	148.794	174.625	292.509	31.928	244.866	373.598	0.8389	45.100821	-84.184646	6.266309	974.731355	871.301815	24.192084	576479.6643	77
17013	NA0408	Mississippi River Alluvial Plain	24	0.538462	215	95	150.519	122.075	178.962	206.612	42.441	149.313	324.36	0.7309	33.643585	-90.961573	17.090986	797.371947	1376.645244	19.163625	109680.7514	64
17022	NA0417	St. Lawrence - Champlain Valley	27	0.363636	152	60	97.205	75.732	118.678	132.662	38.56	87.372	252.889	0.7901	45.449709	-73.741929	5.584737	1119.490265	1007.116	17.757181	61606.35464	59
17023	NA0418	Superior Mixed Forest	46	0.255814	752	140	118.001	110.85	125.152	195.944	19.987	168.362	250.35	0.927	47.249942	-92.451268	3.720172	1219.000439	720.455556	51.511853	208167.2698	70
17026	NA0402	Willamette Valley - Puget Trough - Georgia Basin: Temperate Broadleaf And Mixed Forests	20	0.558824	108	45	74.49	55.96	93.019	88.152	22.717	61.368	158.764	0.7423	44.879345	-122.982008	11.076622	531.38357	1381.15873	65.728524	14880.85777	84
17027	NA0501	Arizona-New Mexico Mountains	51	0.447619	2698	64	18.471	17.81	19.131	124.727	34.953	85.284	237.266	0.99	34.262613	-107.937513	10.299302	762.409484	390.283951	61.915315	116505.4694	144
17037	NA0527	Middle Rockies - Blue Mountains	46	0.333333	367	114	134.978	120.867	149.089	214.321	34.625	165.979	307.622	0.8232	45.331045	-114.499157	4.395437	790.462322	450.103806	36.693684	211297.0504	116
17041	NA0515	Pacific Northwest Coast	23	0.513514	131	48	58.703	48.351	69.055	79.011	16.765	59.495	131.661	0.8103	47.589369	-124.905254	8.717439	433.898187	2409.543307	61.268969	92913.3746	97
17042	NA0518	S.E. Alaska - B.C. Coastal Forest And Mountains	22	0.413793	192	27	26.917	20.312	33.522	42.917	10.532	31.886	78.855	0.9171	55.67004	-131.251136	3.497429	590.284249	2216.790164	39.528374	177192.2091	65
17044	NA0520	South Atlantic Coastal Plain	25	0.424242	407	125	135.247	123.5	146.994	169.735	16.453	147.257	214.915	0.875	32.158735	-82.017869	18.556017	666.715883	1232.037383	27.435221	93873.39526	59
17045	NA0521	Southern Rocky Mountains	40	0.445545	308	86	113.502	97.876	129.128	182.258	38.351	131.364	290.25	0.8315	38.659358	-106.441644	4.070526	820.70825	478.299835	32.306778	161589.3777	125
17048	NA0524	Utah-Wyoming Rocky Mountains	37	0.505618	237	74	93.132	79.204	107.06	120.09	20.829	93.8	181.291	0.8486	43.137897	-110.241592	2.747623	831.879959	485.025114	22.193895	109496.3937	111
17051	NA0517	Willamette Valley - Puget Trough - Georgia Basin: Temperate Conifer Forests	36	0.384615	195	85	131.472	106.172	156.772	156.631	28.634	118.68	237.346	0.7547	48.429408	-123.149365	9.774801	499.204165	1250.988095	55.035976	40774.38274	83
17052	NA0612	Alaska Range	29	0.275862	223	54	73.866	54.38	93.353	117.997	34.571	77.738	226.537	0.8658	62.226491	-146.993771	-4.344995	1000.533463	545.993103	53.278583	163812.4662	51
17053	NA0602	Boreal Cordillera	14	0.555556	81	26	26.109	21.603	30.614	31	4.386	27.138	47.978	0.8913	60.312749	-131.352287	-3.173577	1126.788646	481.36356	44.799368	407816.7195	62
17054	NA0603	Boreal Plains	29	0.428571	194	79	110.331	90.396	130.267	145.323	29.543	107.809	231.685	0.7945	55.158727	-110.67377	0.49263	1238.559508	472.667289	57.498186	739663.7392	80
17055	NA0604	Boreal Shield	40	0.285714	277	105	120.735	109.501	131.969	145.354	15.819	124.233	189.666	0.8382	51.636507	-82.84147	-0.428913	1280.758043	812.865361	37.102796	1763665.237	74
17056	NA0611	Cook Inlet Basin	30	0.222222	192	61	107.189	80.054	134.324	174.489	60.436	103.623	363.179	0.8076	61.401122	-150.790877	1.119325	919.744792	717.5625	44.517748	29045.08241	41
17059	NA0607	Interior Alaska Taiga	29	0.272727	186	62	73.717	63.505	83.929	84.659	11.437	70.907	119.644	0.8558	63.980872	-155.173993	-2.985215	1277.430656	398.524181	61.103244	290802.8729	49
17060	NA0608	Taiga Plains	19	0.419355	190	43	42.916	36.582	49.25	57.147	9.296	47.372	88.776	0.9163	63.459623	-123.313106	-4.946762	1486.299875	334.313074	50.571958	654945.4032	65
17062	NA0610	Yukon Plateau And Flats	27	0.25	179	50	64.505	52.292	76.717	121.598	46.984	72.157	281.357	0.8662	65.732916	-143.80843	-6.453831	1476.742597	270.991785	65.767187	312273.6234	51
17065	NA0802	Central Mixed-Grass Prairie	28	0.568182	275	55	57.742	47.742	67.742	108.195	27.069	75.769	191.249	0.8875	39.472933	-99.400715	11.501746	1015.835283	618.941176	56.248229	239191.1124	101
17066	NA0803	Central Shortgrass Prairie	27	0.565217	143	63	120.564	89.224	151.905	146.909	39.854	97.665	266.106	0.7282	38.967956	-102.59061	10.767745	941.920907	421.42586	64.18832	225418.9521	121
17068	NA0805	Crosstimbers And Southern Tallgrass Prairie	38	0.44898	450	124	131.963	117.365	146.561	254.091	43.021	193.188	368.605	0.8358	33.293389	-96.893873	17.451617	821.714235	945.773449	32.820181	198688.7489	100
17072	NA0810	Northern Great Plains Steppe	30	0.518072	395	81	80.909	71.331	90.486	119.021	16.843	97.585	168.164	0.9091	47.054003	-105.792238	6.256077	1097.3973	376.71413	62.9525	642316.8237	107
17073	NA0811	Northern Tallgrass Prairie	35	0.362637	249	85	124.892	106.714	143.071	188.748	43.149	132.423	311.972	0.7996	45.524483	-96.114015	5.987534	1243.324643	623.742927	56.540524	194265.1864	82
17083	NA1108	Southern Arctic	8	0.542857	95	23	23.52	18.849	28.191	47.737	23.989	28.015	145.007	0.8952	65.21347	-103.584698	-10.164879	1513.837816	253.536004	58.794178	802867.3057	42
17097	NA1313	Wyoming Basins	28	0.529412	85	43	58.41	45.876	70.945	62.929	11.191	50.143	98.607	0.7445	42.24493	-108.509679	5.543795	959.092798	264.242424	36.400377	133656.1629	112
