# Supplementary material for: Tapping into natural history collections to assess latitudinal gradients of parasite diversity
Source: Parasitology. 2023 May 9;150(8):723–33. doi: 10.1017/S0031182023000458 (PMC10410379; doi:10.1017/S0031182023000458)
Supplement: Supplementary file 1 [file S0031182023000458sup.zip › S0031182023000458sup004.csv]

ECO_ID_U	ECO_CODE	ECO_NAME	Sampled_host_Species	Host_Sorensen_dissmilarity	Parasite_specimens	Observed_richness	Rarefaction_Estmate_90SC	Rarefaction_Estmate_Lo	Rarefaction_Estmate_Up	Asymptotic_richness_estimator	Asymptotic_richness_estimator_s_e	Asymptotic_richness_estimator_Lower	Asymptotic_richness_estimator_Uper	Sample_Coverage	Host_Species_Richness
17016	NA0411	Northern Appalachian / Acadian	9	0.238095	122	27	26.902	21.861	31.942	38.902	9.095	30.15	71.968	0.9024	14
17018	NA0413	Ozarks	4	0.555556	149	30	35.585	26.477	44.693	101.765	62.118	46.573	340.76	0.8861	13
17019	NA0414	Piedmont	6	0.263158	331	40	25.795	23.445	28.145	72.568	26.252	48.138	170.334	0.9578	13
17020	NA0415	Prairie-Forest Border	21	0.142857	162	55	89.586	71.305	107.867	127.691	38.575	82.383	247.966	0.803	15
17075	NA0813	Southern Shortgrass Prairie	10	0.28	167	25	20.64	17.63	23.651	45.129	20.07	28.95	127.561	0.9463	22
17077	NA1102	Alaska-Yukon Arctic	9	0.25	187	19	15.547	12.888	18.205	39.888	17.28	24.073	105.006	0.9626	14
17079	NA1104	Bering Sea And Aleutian Islands	6	0.2	1669	17	5.866	5.347	6.385	29.243	13.147	19.2	85.125	0.9958	5
17080	NA1105	Beringian Tundra	6	0.333333	58	13	12.914	9.339	16.488	22.828	10.05	14.872	64.594	0.9145	14
17030	NA0504	Canadian Rocky Mountains	10	0.454545	41	16	39.138	9.392	68.883	55.512	47.902	22.129	270.74	0.7817	22
17033	NA0508	Florida Peninsula	10	0.083333	88	39	56.897	45.69	68.105	70.142	18.826	49.43	131.984	0.7632	12
17034	NA0509	Gulf Of Alaska Mountains And Fjordlands	10	0.157895	39	17	22.774	10.798	34.751	23.577	5.746	18.503	45.776	0.7771	14
17036	NA0511	Mid-Atlantic Coastal Plain	8	0.2	332	60	50.872	46.844	54.901	74.683	9.066	64.82	104.726	0.946	11
17022	NA0417	St. Lawrence - Champlain Valley	11	0.181818	92	28	29.018	22.958	35.078	51.739	19.986	33.655	127.66	0.8703	16
17023	NA0418	Superior Mixed Forest	16	0.076923	204	53	64.165	54.426	73.904	92.008	20.212	67.998	154.453	0.8632	18
17037	NA0527	Middle Rockies - Blue Mountains	12	0.185185	127	30	38.83	28.623	49.037	62.145	21.643	39.697	136.554	0.8589	23
17041	NA0515	Pacific Northwest Coast	7	0.44	83	24	26.005	21.113	30.896	33.962	7.911	26.53	63.226	0.8692	20
17042	NA0518	S.E. Alaska - B.C. Coastal Forest And Mountains	6	0.4	156	8	5.719	3.002	8.435	25.885	23.473	10.515	135.161	0.9616	18
17044	NA0520	South Atlantic Coastal Plain	7	0.263158	133	55	62.497	54.101	70.892	69.589	8.326	60.153	96.305	0.8438	11
17051	NA0517	Willamette Valley - Puget Trough - Georgia Basin: Temperate Conifer Forests	15	0.285714	108	39	48.845	39.801	57.89	55.05	9.953	44.247	88.091	0.835	19
17052	NA0612	Alaska Range	9	0.157895	32	13	35.959	9.798	62.12	44	38.373	17.687	218.04	0.752	14
17054	NA0603	Boreal Plains	8	0.333333	55	20	19.909	16.507	23.311	21.534	1.926	20.228	30.328	0.9142	22
17055	NA0604	Boreal Shield	16	0.214286	110	45	54.667	45.242	64.093	59.156	8.279	49.889	85.986	0.8205	22
17056	NA0611	Cook Inlet Basin	14	0.142857	55	21	78.546	32.851	124.24	117.218	109.541	37.114	595.521	0.7461	14
17059	NA0607	Interior Alaska Taiga	9	0.176471	50	16	16.137	12.129	20.144	22.002	5.966	17.182	46.474	0.8632	14
17062	NA0610	Yukon Plateau And Flats	11	0.111111	82	10	10	9.237	10.763	10	0.449	10	11.135	1	14
17065	NA0802	Central Mixed-Grass Prairie	7	0.363636	148	21	16.643	11.835	21.451	104.929	96.413	34.904	527.641	0.9123	18
17066	NA0803	Central Shortgrass Prairie	5	0.478261	51	15	14.922	12.051	17.792	16.961	2.601	15.272	29.128	0.9246	23
17067	NA0804	Central Tallgrass Prairie	10	0.25	84	32	51.832	37.225	66.439	71.524	25.776	44.307	158.935	0.7633	16
17068	NA0805	Crosstimbers And Southern Tallgrass Prairie	7	0.391304	264	39	33.513	28.158	38.868	75.611	22.7	50.971	150.969	0.9206	17
17072	NA0810	Northern Great Plains Steppe	8	0.333333	194	15	12.189	10.413	13.964	27.436	17.053	16.656	108.363	0.9743	20
17073	NA0811	Northern Tallgrass Prairie	11	0.166667	102	21	31.784	21.04	42.528	62.836	38.151	30.107	213.19	0.8729	19
17092	NA1306	Columbia Plateau	6	0.545455	37	14	23.039	13.429	32.648	29.568	16.06	16.935	96.58	0.7867	22
