# Supplementary material for: Tapping into natural history collections to assess latitudinal gradients of parasite diversity
Source: Parasitology. 2023 May 9;150(8):723–33. doi: 10.1017/S0031182023000458 (PMC10410379; doi:10.1017/S0031182023000458)
Supplement: Supplementary file 1 [file S0031182023000458sup.zip › S0031182023000458sup005.csv]

ECO_ID_U	ECO_CODE	ECO_NAME	Sampled_host_Species	Host_Sorensen_dissmilarity	Parasite_specimens	Observed_richness	Rarefaction_Estmate_90SC	Rarefaction_Estmate_Lo	Rarefaction_Estmate_Up	Asymptotic_richness_estimator	Asymptotic_richness_estimator_s_e	Asymptotic_richness_estimator_Lower	Asymptotic_richness_estimator_Uper	Sample_Coverage	Host_Species_Richness
17019	NA0414	Piedmont	8	0.448276	194	14	10.904	8.917	12.891	15.99	2.634	14.277	28.299	0.9796	28
17053	NA0602	Boreal Cordillera	9	0.407407	63	14	13.952	11.265	16.64	16.214	3.347	14.261	32.773	0.9534	27
17060	NA0608	Taiga Plains	6	0.52	109	15	14.497	10.476	18.518	32.835	23.409	17.508	141.814	0.9451	26
17073	NA0811	Northern Tallgrass Prairie	8	0.578947	61	15	14.902	10.675	19.128	32.705	23.241	17.49	140.909	0.9022	37
17079	NA1104	Bering Sea And Aleutian Islands	10	0.090909	267	16	11.82	10.279	13.36	22.227	7.525	16.969	55.99	0.9813	6
17032	NA0507	East Gulf Coastal Plain	10	0.461538	51	19	73.49	22.844	124.135	101.843	95.171	32.723	519.122	0.7459	23
17080	NA1105	Beringian Tundra	8	0.444444	76	21	23.957	17.577	30.337	45.671	23.926	26.002	142.691	0.8691	15
17054	NA0603	Boreal Plains	10	0.470588	51	22	29.521	21.279	37.762	36.828	12.237	25.611	82.893	0.7874	32
17059	NA0607	Interior Alaska Taiga	9	0.333333	70	22	22.126	18.003	26.25	28.654	5.806	23.523	51.074	0.8739	19
17066	NA0803	Central Shortgrass Prairie	11	0.6	50	22	49.944	27.445	72.443	70.02	43.126	32.637	238.783	0.7216	53
17056	NA0611	Cook Inlet Basin	10	0.238095	87	23	24.47	17.739	31.201	72.425	58.902	30.829	335.031	0.8853	15
17015	NA0410	North Central Tillplain	7	0.52	241	25	17.722	14.942	20.503	41.598	14.786	28.711	99.242	0.9586	23
17007	NA0421	Chesapeake Bay Lowlands	10	0.538462	61	28	49.544	30.231	68.857	59.475	22.953	36.752	141.192	0.7399	21
17006	NA0401	Central Appalachian Forest	14	0.2	66	30	36.283	30.003	42.564	48.466	12.893	35.37	93.497	0.7755	26
17062	NA0610	Yukon Plateau And Flats	13	0.230769	93	31	59.152	38.383	79.92	84.419	40.482	45.266	231.034	0.8072	22
17037	NA0527	Middle Rockies - Blue Mountains	18	0.348837	107	37	51.101	39.253	62.949	66.967	17.479	47.376	123.546	0.7958	52
17045	NA0521	Southern Rocky Mountains	19	0.44186	95	38	54.904	42.576	67.231	67.08	16.435	48.362	119.608	0.7599	60
17077	NA1102	Alaska-Yukon Arctic	16	0.2	114	39	51.397	43.16	59.634	70.224	18.873	49.459	132.217	0.8169	18
17055	NA0604	Boreal Shield	16	0.176471	95	39	53.577	41.011	66.142	63.737	14.954	47.285	112.857	0.7913	24
17027	NA0501	Arizona-New Mexico Mountains	35	0.346939	2671	47	17.584	16.868	18.3	103.229	49.802	59.653	296.873	0.9944	73
17020	NA0415	Prairie-Forest Border	18	0.405405	244	53	48.868	43.564	54.172	74.96	12.729	60.647	116.062	0.9143	28
17023	NA0418	Superior Mixed Forest	18	0.351351	328	53	42.229	37.412	47.045	94.017	23.702	67.324	170.451	0.927	30
17009	NA0404	Great Lakes	18	0.333333	370	72	65.173	58.239	72.106	96.315	11.241	82.262	129.612	0.9138	28
